# Supplementary material for: A dual role of prestimulus spontaneous neural activity in visual object recognition
Source: Nat Commun. 2019 Sep 2;10:3910. doi: 10.1038/s41467-019-11877-4 (PMC6718405; doi:10.1038/s41467-019-11877-4)
Supplement: Supplementary file 5 — Source Data for Figure 1 [file 41467_2019_11877_MOESM5_ESM.xlsx]

## Sheet: 1E
percent_rec_real	percent_rec_scra
38.5965	3.57143
13.0872	0
74.0351	20.6897
55.7312	1.92308
14.6667	6.66667
45.0644	0
45.9732	10.1695
59	41.6667
33.6667	3.33333
79.8587	27.5862
30.5085	10
21.3483	1.75439
54.3333	18.6441
51.0563	27.2727
34.3643	14.0351
43.5252	16.0714
20.8178	7.27273
38.488	10.7692
58.1081	36.6667
61.9048	39.6552
39.3333	22.0339
51.0638	3.63636
44.6667	23.3333
67.2727	66.6667

## Sheet: 1F
percent_correct_R_real	percent_correct_U_real	percent_correct_R_scra	percent_correct_U_scra
90	36.2069
97.4359	52.8958
94.7867	41.6667	50	34.7826
93.617	61.2613
90.9091	40.625
95.2381	55.1181
89.0511	27.3292	16.6667	28.3019
81.9209	47.5	56	34.2857
89.1089	46.875
90.2655	36.5385	43.75	30.9524
90	42.9268	50	35.1852
85.9649	36.5385
90.7975	37.2263	72.7273	25
84.8276	37.4101	46.6667	37.5
74	38.7435	75	32.6531
78.5124	27.5641	44.4444	17.3913
75	31.1881
97.3214	54.7486	85.7143	37.931
84.3023	41.9355	63.6364	47.3684
69.2308	29.8077	34.7826	22.8571
72.0339	35.3591	53.8462	39.1304
98.6111	42.1053
66.4179	28.0488	21.4286	23.913
85.9459	32.9545	63.1579	26.3158
