# Supplementary material for: A dual role of prestimulus spontaneous neural activity in visual object recognition
Source: Nat Commun. 2019 Sep 2;10:3910. doi: 10.1038/s41467-019-11877-4 (PMC6718405; doi:10.1038/s41467-019-11877-4)
Supplement: Supplementary file 6 — Source Data for Figure 2 [file 41467_2019_11877_MOESM6_ESM.xlsx]

## Sheet: 2AB
realreal	realscr	scrreal	scrscr	cross_cat	within_cat
0.702717				0.586535	0.648754
0.699931				0.627328	0.612686
0.558386	0.525362	0.516983	0.324275	0.513304	0.554417
0.685196				0.51916	0.598991
0.724521				0.573434	0.576063
0.658268				0.602317	0.628204
0.761346	0.720126	0.621889	0.694969	0.678896	0.683062
0.607439	0.613714	0.549718	0.485714	0.536716	0.608936
0.732776				0.624101	0.610812
0.704561	0.608631	0.484598	0.508929	0.675756	0.562248
0.664173	0.598765	0.510407	0.626543	0.54834	0.622355
0.658738				0.56534	0.461373
0.592136	0.537879	0.544087	0.583333	0.549172	0.557788
0.679682	0.571667	0.528306	0.606667	0.622249	0.647208
0.65	0.632653	0.609372	0.589286	0.627828	0.553319
0.588569	0.519139	0.517817	0.572967	0.566458	0.61303
0.648866	0.727053	0.609027	0.599034	0.574718	0.545955
0.689887				0.607163	0.605527
0.732891	0.652709	0.603152	0.692118	0.662922	0.596252
0.659566				0.568436	0.49711
0.682351	0.614907	0.554165	0.462112	0.596396	0.722767
0.695758	0.580268	0.462075	0.553512	0.621115	0.551743
0.605835	0.533241	0.590909	0.621884	0.572558	0.601015
0.558746	0.416149	0.497361	0.560559	0.530987	0.507831

## Sheet: 2C
R	U
0.581488	0.496543
0.539557	0.524843
0.548378	0.538452
0.640645	0.544193
0.509814	0.510976
0.489463	0.527332
0.668336	0.519823
0.576761	0.521782
0.554652	0.517361
0.665812	0.475962
0.709588	0.482015
0.514004	0.535141
0.597313	0.531817
0.60891	0.564515
0.578867	0.505523
0.557689	0.543184
0.561528	0.532325
0.528168	0.512433
0.605761	0.617802
0.542744	0.515933
0.570031	0.541852
0.560926	0.523275
0.533255	0.487087
0.483645	0.559588

## Sheet: 2D
RR	RU
0.6273	0.477785
0.511944	0.469067
0.544233	0.483741
0.622856	0.481708
0.46281	0.473686
0.514981	0.480294
0.659548	0.503761
0.567249	0.537609
0.547533	0.530587
0.672344	0.504651
0.73585	0.47536
0.493729	0.496216
0.61578	0.497891
0.583464	0.515208
0.585367	0.498981
0.529915	0.441796
0.599832	0.531803
0.572452	0.484346
0.613018	0.520011
0.543708	0.543012
0.585029	0.496487
0.560255	0.618856
0.511731	0.450081
0.52927	0.460123

## Sheet: 2E
UU	UR
0.553039	0.534105
0.529791	0.609467
0.499592	0.445442
0.639091	0.526499
0.521158	0.522211
0.560047	0.419108
0.469375	0.487493
0.613258	0.550555
0.5763	0.522567
0.467444	0.557207
0.57331	0.535917
0.515702	0.484162
0.562248	0.560967
0.54414	0.470186
0.576866	0.579067
0.655966	0.503425
0.58932	0.478696
0.50377	0.471405
0.546321	0.54679
0.783575	0.550363
0.60278	0.648577
0.654477	0.629386
0.485049	0.512734
0.579899	0.528906
