# Supplementary material for: A dual role of prestimulus spontaneous neural activity in visual object recognition
Source: Nat Commun. 2019 Sep 2;10:3910. doi: 10.1038/s41467-019-11877-4 (PMC6718405; doi:10.1038/s41467-019-11877-4)
Supplement: Supplementary file 7 — Source Data for Figure 4 [file 41467_2019_11877_MOESM7_ESM.xlsx]

## Sheet: 4A
gen_HR_lo	gen_HR_hi	spe_HR_lo	spe_HR_hi
0.262857	0.587156	0.35468	0.469136
0.113553	0.32	0.128713	0.135417
0.673913	0.759494	0.716346	0.826667
0.419048	0.659864	0.505814	0.675
0.141818	0.2	0.145455	0.15
0.346457	0.580952	0.423729	0.545455
0.261905	0.715385	0.379147	0.655172
0.530973	0.63587	0.570048	0.655556
0.257282	0.551724	0.336449	0.367089
0.65	0.840336	0.781065	0.862385
0.25463	0.443038	0.223301	0.494382
0.195652	0.342857	0.215385	0.214286
0.451128	0.616766	0.5	0.644444
0.357664	0.653061	0.49	0.559524
0.294118	0.45977	0.323529	0.390805
0.339744	0.561983	0.439153	0.431818
0.207965	0.28125	0.188406	0.333333
0.271277	0.592233	0.395122	0.360465
0.520661	0.622857	0.556604	0.642857
0.43617	0.715084	0.594872	0.679487
0.300518	0.566038	0.411215	0.352941
0.421053	0.611111	0.517073	0.527778
0.412088	0.508621	0.44206	0.476923
0.54321	0.734375	0.68984	0.651163

## Sheet: 4B
gen_FAR_lo	gen_FAR_hi	spe_FAR_lo	spe_FAR_hi
0.0540541	0.03125	0.047619	0.0454545
0.00892857	0.125	0.0108696	0.0357143
0.0909091	0.234043	0.212766	0.181818
0.016129	0.047619	0.0243902	0.0454545
0.0392157	0.222222	0.025	0.15
0.0178571	0.0227273	0.0128205	0.0454545
0.0571429	0.166667	0.136364	0.0333333
0.363636	0.447368	0.44	0.3
0.0188679	0.142857	0.0434783	0.0357143
0.0909091	0.319149	0.23913	0.416667
0.0909091	0.2	0.0714286	0.166667
0.0185185	0.25	0.0238095	0.0357143
0.151515	0.230769	0.230769	0.1
0.225	0.4	0.238095	0.384615
0.097561	0.25	0.148936	0.1
0.09375	0.26087	0.130435	0.333333
0.08	0.125	0.097561	0.0384615
0.117647	0.0714286	0.148936	0.0277778
0.363636	0.368421	0.413043	0.214286
0.388889	0.4	0.4	0.375
0.181818	0.333333	0.25	0.157895
0.0322581	0.05	0.0540541	0.0357143
0.230769	0.238095	0.25	0.166667
0.666667	0.666667	0.688889	0.583333

## Sheet: 4C
gen_d_lo	gen_d_hi	spe_d_lo	spe_d_hi
0.972193	2.08297	1.29567	1.61318
1.16072	0.682651	1.1624	0.701598
1.78592	1.43027	1.36888	1.84953
1.93687	2.08048	1.98508	2.14438
0.687675	-0.0769116	0.903835	0
1.70526	2.20475	2.03924	1.80481
0.941735	1.53661	0.789082	2.23324
0.426473	0.479753	0.327466	0.924764
1.42596	1.19759	1.2895	1.46317
1.7205	1.46592	1.4849	1.30153
0.675186	0.69835	0.704141	0.953339
1.2281	0.269812	1.19288	1.0111
0.907144	1.03332	0.736316	1.65192
0.390706	0.646946	0.687374	0.443143
0.75418	0.573477	0.583155	1.00433
0.904848	0.796667	0.971222	0.25898
0.591568	0.571217	0.411789	1.3381
0.577875	1.69853	0.775013	1.55729
0.400569	0.649031	0.362087	1.15774
0.12153	0.821645	0.493442	0.784905
0.385547	0.597023	0.450069	0.625756
1.64939	1.92707	1.64956	1.87243
0.514139	0.734054	0.528742	0.909544
-0.322204	0.195372	0.00269233	0.178033

## Sheet: 4D
gen_c_lo	gen_c_hi	spe_c_lo	spe_c_hi
1.12066	0.821248	1.02055	0.884032
1.78821	0.809024	1.7137	1.45194
0.442217	0.0104617	0.11242	-0.0163083
1.17276	0.62815	0.977966	0.61843
1.41602	0.803165	1.50805	1.03643
1.24753	0.898047	1.21198	0.788218
1.10835	0.199118	0.702263	0.717296
0.135519	-0.107564	-0.012764	0.0620186
1.36473	0.468776	1.06693	1.07116
0.474929	-0.26288	-0.0333464	-0.440335
0.997585	0.492446	1.11316	0.490752
1.4713	0.539584	1.38431	1.29719
0.576385	0.219658	0.368158	0.455594
0.560062	-0.0701257	0.368756	0.0718096
0.918485	0.387751	0.749429	0.779387
0.865587	0.242333	0.638727	0.301237
1.10929	0.864741	1.08968	1.09978
0.897894	0.61597	0.6535	1.13586
0.148471	0.0115224	0.0386794	0.212766
0.221451	-0.157476	0.00662592	-0.0738129
0.715684	0.132216	0.449455	0.69027
1.0239	0.681319	0.781973	0.866529
0.479247	0.345416	0.410119	0.51265
-0.269626	-0.528413	-0.494049	-0.299445

## Sheet: 4E
gen_correct_real_lo	gen_correct_real_hi	spe_correct_real_lo	spe_correct_real_hi
48.5714	70.6422	52.7094	67.9012
57.8755	68	62.3762	51.0417
80.4348	81.4346	77.8846	90.6667
71.4286	85.034	77.3256	83.75
46.9091	60	49.0909	45
68.5039	79.0476	70.0565	83.6364
42.2619	73.0769	49.2891	71.2644
63.7168	70.6522	63.7681	77.7778
55.3398	75.8621	56.5421	74.6835
72.5	81.5126	75.7396	87.156
55.5556	62.0253	51.9417	69.6629
45.6522	57.1429	47.1795	47.1429
62.406	69.4611	61.9048	76.6667
49.635	72.7891	60.5	64.2857
49.0196	55.1724	51.4706	49.4253
45.5128	55.3719	48.6772	52.2727
39.3805	50	39.6135	45.098
63.2979	85.4369	73.1707	66.2791
57.0248	73.1429	64.1509	72.619
44.6809	59.2179	53.8462	55.1282
44.5596	59.434	45.7944	60
65.4135	77.0833	70.2439	75
38.4615	56.0345	45.4936	44.6154
59.2593	72.9167	70.5882	65.1163

## Sheet: 4F
gen_correct_scr_lo	gen_correct_scr_hi	spe_correct_scr_lo	spe_correct_scr_hi
35.1351	31.25	33.3333	36.3636
48.2143	25	50	35.7143
27.2727	40.4255	34.0426	54.5455
32.2581	38.0952	34.1463	36.3636
41.1765	66.6667	40	55
53.5714	40.9091	53.8462	27.2727
25.7143	29.1667	25	33.3333
36.3636	47.3684	40	60
45.283	71.4286	36.9565	85.7143
27.2727	36.1702	32.6087	41.6667
38.1818	20	33.3333	44.4444
29.6296	50	33.3333	21.4286
36.3636	30.7692	33.3333	35
35	53.3333	35.7143	53.8462
34.1463	50	34.0426	60
18.75	26.087	19.5652	33.3333
36	50	41.4634	23.0769
49.0196	21.4286	40.4255	50
59.0909	50	50	64.2857
22.2222	30	30	12.5
43.1818	40	35	57.8947
32.2581	45	35.1351	42.8571
23.0769	23.8095	22.9167	25
46.6667	52.381	42.2222	83.3333
