# Supplementary material for: A dual role of prestimulus spontaneous neural activity in visual object recognition
Source: Nat Commun. 2019 Sep 2;10:3910. doi: 10.1038/s41467-019-11877-4 (PMC6718405; doi:10.1038/s41467-019-11877-4)
Supplement: Supplementary file 8 — Source Data for Figure 5 [file 41467_2019_11877_MOESM8_ESM.xlsx]

## Sheet: 5A
pupil_lo	pupil_hi
-0.132779	-0.114865
-0.438961	0.0837507
0.091069	-0.14563
-0.142656	0.0294759
0.0844651	0.224661
-0.267469	-0.357115
-0.0236679	0.122995
-0.0939695	0.159469
-0.202586	0.151861
-0.0413885	0.0876249
0.181094	0.355919
-0.343573	-0.216207
-0.209262	-0.00860964
-0.210191	-0.0966896
0.0390134	0.394668
-0.0442721	0.0333995
-0.247132	-0.20373
-0.128108	0.129859
-0.294077	-0.0819017
-0.421007	-0.241345
-0.00152759	0.0746716
-0.066417	-0.0620477
-0.00607532	0.0551549

## Sheet: 5B
pupil_lo	pupil_hi
-0.216945	-0.0544067
-0.356018	-0.332162
-0.0640184	-0.163592
-0.0154843	-0.063288
0.0894402	0.10992
-0.246689	-0.375518
-0.00742962	0.0523478
0.126953	-0.0173842
-0.102352	-0.0250297
0.0529281	0.0848516
0.200581	0.211048
-0.204526	-0.454928
-0.187242	-0.00666805
-0.0407677	-0.20983
0.0084336	0.269286
-0.0113595	0.0853263
-0.235014	-0.209983
0.0964453	-0.0949028
-0.235418	-0.0644778
-0.329168	-0.390691
0.0599402	-0.024815
-0.0159868	-0.0969856
0.0604723	-0.0520462
